# Supplementary material for: Inhibition of Xanthine Oxidase by Four Phenolic Acids: Kinetic, Spectroscopic, Molecular Simulation, and Cellular Insights
Source: Foods. 2025 Oct 1;14(19):3404. doi: 10.3390/foods14193404 (PMC12523838; doi:10.3390/foods14193404)
Supplement: Supplementary file 1 [file foods-14-03404-s001.zip]

Archive with 1 entries (1 files):
- foods-3841581-supplementary.pdf
